# Supplementary material for: Inter and intra-rater repeatability of the scoring of foot pain drawings
Source: J Foot Ankle Res. 2013 Nov 1;6:44. doi: 10.1186/1757-1146-6-44 (PMC3831824; doi:10.1186/1757-1146-6-44)
Supplement: Additional file 1 — Inter- and intra-rater reliability of the foot pain manikin by individual area. This additional table provides the full results for inter- and intra-rater reliability of the foot pain manikin by individual area. The median prevalence of pain, number of pain drawings agreed upon, and Κ statistic are all given for individual areas of the manikin. [file 1757-1146-6-44-S1.xlsx]

## Sheet: Sheet1
	Inter-rater			Intra-rater
Area*	Median % prevalence of Pain	No. of pain drawings agreed on (%)	Κ (95% confidence limit)†	Median % prevalence of Pain	No. of pain drawings agreed on (%)	Κ (95% confidence interval)†
LF1	21	50 (100)	1.00 (1)	22	50 (100)	1.00 (1)
LF2	14	50 (100)	1.00 (1)	13	49 (98)	0.91 (0.74)
LF3	10	50 (100)	1.00 (1)	12	50 (100)	1.00 (1)
LF4	10	50 (100)	1.00 (1)	12	50 (100)	1.00 (1)
LF5	12	50 (100)	1.00 (1)	12	50 (100)	1.00 (1)
LF6	23	49 (98)	0.95 (0.85)	28	50 (100)	1.00 (1)
LF7	17	50 (100)	1.00 (1)	22	50 (100)	1.00 (1)
LF8	12	50 (100)	1.00 (1)	20	50 (100)	1.00 (1)
LF9	8	48 (96)	0.85 (0.65)	17	49 (98)	0.93 (0.79)
LF10	8	48 (96)	0.81 (0.56)	14	50 (100)	1.00 (1)
LF11	27	50 (100)	1.00 (1)	36	50 (100)	1.00 (1)
LF12	27	49 (98)	0.96 (0.88)	40	50 (100)	1.00 (1)
LF13	9	50 (100)	1.00 (1)	10	50 (100)	1.00 (1)
LF14	6	50 (100)	1.00 (1)	6	50 (100)	1.00 (1)
LF15	6	50 (100)	1.00 (1)	6	50 (100)	1.00 (1)
LF16	6	50 (100)	1.00 (1)	6	50 (100)	1.00 (1)
LF17	6	49 (98)	0.85 (0.55)	7	49 (98)	0.85 (0.55)
LF18	22	50 (100)	1.00 (1)	24	50 (100)	1.00 (1)
LF19	16	50 (100)	1.00 (1)	18	50 (100)	1.00 (1)
LF20	16	50 (100)	1.00 (1)	18	50 (100)	1.00 (1)
LF21	14	50 (100)	1.00 (1)	16	50 (100)	1.00 (1)
LF22	14	49 (98)	0.93 (0.79)	17	49 (98)	0.93 (0.79)
LF23	15	49 (98)	0.94 (0.82)	22	50 (100)	1.00 (1)
LF24	25	48 (96)	0.91 (0.78)	31	49 (98)	0.95 (0.86)
LF25	17	50 (100)	1.00 (1)	21	49 (98)	0.94 (0.82)
RF1	22	50 (100)	1.00 (1)	26	50 (100)	1.00 (1)
RF2	14	50 (100)	1.00 (1)	16	50 (100)	1.00 (1)
RF3	10	50 (100)	1.00 (1)	10	50 (100)	1.00 (1)
RF4	8	47 (94)	0.70 (0.38)	12	48 (96)	0.81 (0.56)
RF5	10	50 (100)	1.00 (1)	11	49 (98)	0.90 (0.70)
RF6	20	50 (100)	1.00 (1)	26	50 (100)	1.00 (1)
RF7	15	49 (98)	0.94 (0.82)	22	50 (100)	1.00 (1)
RF8	13	49 (98)	0.94 (0.81)	20	50 (100)	1.00 (1)
RF9	15	50 (100)	1.00 (1)	18	50 (100)	1.00 (1)
RF10	11	50 (100)	1.00 (1)	14	50 (100)	1.00 (1)
RF11	26	50 (100)	1.00 (1)	32	50 (100)	1.00 (1)
RF12	19	50 (100)	1.00 (1)	26	50 (100)	1.00 (1)
RF13	7	50 (100)	1.00 (1)	8	50 (100)	1.00 (1)
RF14	6	50 (100)	1.00 (1)	6	50 (100)	1.00 (1)
RF15	6	50 (100)	1.00 (1)	6	50 (100)	1.00 (1)
RF16	6	50 (100)	1.00 (1)	6	50 (100)	1.00 (1)
RF17	6	50 (100)	1.00 (1)	6	50 (100)	1.00 (1)
RF18	14	49 (98)	0.93 (0.79)	18	50 (100)	1.00 (1)
RF19	16	50 (100)	1.00 (1)	18	50 (100)	1.00 (1)
RF20	18	50 (100)	1.00 (1)	20	50 (100)	1.00 (1)
RF21	14	50 (100)	1.00 (1)	16	50 (100)	1.00 (1)
RF22	13	50 (100)	1.00 (1)	14	50 (100)	1.00 (1)
RF23	12	50 (100)	1.00 (1)	18	50 (100)	1.00 (1)
RF24	15	47 (94)	0.83 (0.99)	25	49 (98)	0.95 (0.84)
RF25	11	50 (100)	1.00 (1)	16	50 (100)	1.00 (1)
LA11	7	49 (98)	0.88 (0.64)	9	49 (98)	0.88 (0.64)
LA12	25	47 (94)	0.87 (0.73)	39	49 (98)	0.96 (0.88)
LA25	4	50 (100)	1.00 (1)	4	50 (100)	1.00 (1)
LA26	26	49 (98)	0.96 (0.87)	34	50 (100)	1.00 (1)
RA11	5	50 (100)	1.00 (1)	6	50 (100)	1.00 (1)
RA12	20	50 (100)	1.00 (1)	32	50 (100)	1.00 (1)
RA25	3	49 (98)	0.79 (0.39)	6	50 (100)	1.00 (1)
RA26	20	49 (98)	0.95 (0.86)	32	50 (100)	1.00(1)
* LF = left foot, RF = right foot, LA = left ankle, RA = right ankle
† Lower limit of the 95% 1-sided confidence interval
